# Supplementary material for: Naïve Primary Mouse CD8+ T Cells Retain In Vivo Immune Responsiveness After Electroporation-Based CRISPR/Cas9 Genetic Engineering
Source: Front Immunol. 2022 Jun 30;13:777113. doi: 10.3389/fimmu.2022.777113 (PMC9280190; doi:10.3389/fimmu.2022.777113)
Supplement: Supplementary Table 1 — Composition of adoptively transferred OT-I cells. [file Table_1.xlsx]

## Sheet: Fig2&6_groupComposition
Supplementary Table 1. Composition of adoptively transferred OT-I cells
		GFP	tdT	CD45.1
Figure 2
Experiment 1
	Group 1	P4/CM137	NTC	P3/CM137
	Group 2	No RNP	NTC	P3/CA137
Experiment 2
	Group 1	P3/CA137	No RNP	NTC
	Group 2	P3/CM137	P4/CM137	NTC
Figure 6
Experiment 1
	Group 1	No RNP	NTC	P4/CM137
	Group 2	P5/CM137	NTC	P4/DS137
Experiment 2
	Group 1	P4/DS137	P5/CM137	NTC
	Group 2	P4/CM137	No RNP	NTC
Experiment 3
	Group 1	NTC	P4/CM137	P5/CM137
	Group 2	NTC	P4/DS137	No RNP
